# Supplementary material for: The Utility of Bedside Assessment Tools and Associated Factors to Avoid Antibiotic Overuse in an Urban PICU of a Diarrheal Disease Hospital in Bangladesh
Source: Antibiotics (Basel). 2021 Oct 15;10(10):1255. doi: 10.3390/antibiotics10101255 (PMC8532929; doi:10.3390/antibiotics10101255)
Supplement: Supplementary file 1 [file antibiotics-10-01255-s001.zip]

Archive with 1 entries (1 files):
- antibiotics-1364705-supplementary.pdf
